# Supplementary material for: Two of a Kind? Similarities and Differences between Runners and Walkers in Sociodemographic Characteristics, Sports Related Characteristics and Wearable Usage
Source: Int J Environ Res Public Health. 2022 Jul 29;19(15):9284. doi: 10.3390/ijerph19159284 (PMC9368676; doi:10.3390/ijerph19159284)
Supplement: Supplementary file 1 [file ijerph-19-09284-s001.zip]

Archive with 2 entries (2 files):
- ijerph-1797948 - Table S1.pdf
- ijerph-1797948 - Table S2.pdf
